# Supplementary material for: Associations between the Nutrient Profiling System Underlying the Nutri-Score Nutrition Label and Biomarkers of Chronic Low-Grade Inflammation: A Cross-Sectional Analysis of a Middle- to Older-Aged Population
Source: Nutrients. 2022 Jul 29;14(15):3122. doi: 10.3390/nu14153122 (PMC9370507; doi:10.3390/nu14153122)
Supplement: Supplementary file 1 [file nutrients-14-03122-s001.zip]

Archive with 1 entries (1 files):
- nutrients-1834138-supplementary.pdf
